# Supplementary material for: Magnetic resonance imaging presentation of deep infiltrating endometriosis nodules before and after pregnancy: A case series
Source: PLoS One. 2019 Oct 4;14(10):e0223330. doi: 10.1371/journal.pone.0223330 (PMC6777797; doi:10.1371/journal.pone.0223330)
Supplement: S1 Dataset — (XLSX) [file pone.0223330.s001.xlsx]

## Sheet: Feuil1
Patient	age	taille de la patiente	poids habituel de la patiente	ART	gestité	parité (avant gross actuelle)	delais IRM Acc		Delais Acc IRM		mode accouchement (mère)	pathologie grossesse	age gestationnel issue	SGA	Posterior vaginal fornix	Uterosacral Ligaments*	Bowel	Bladder	OMA*
Case 1	30.3014	173	64	0	1	0	360	12	108	3.6	0	aucune	41	(10ème-25ème percentile)	1	0	0	0	1
Case 2	30.7562	158	46	1	1	0	427	14.2333	454	15.1333	0	MAP / RPM	36.2	(50ème-75ème percentile)	1	2	0	0	1
Case 3	32.7863	168	66	1	1	0	397	13.2333	184	6.13333	0	RPM / autre pathologie maternelle à préciser	40	(10ème-25ème percentile)	1	2	1	0	2
Case 4	33.2384	174	55	0	1	0	1185	39.5	250	8.33333	0	aucune	40.6	(5ème-10ème percentile)	1	1	0	0	0
Case 5	39.0932	162	54	0	0	0	575	19.1667	501	16.7	1	aucune	38.3	(75ème-90ème percentile)	1	2	1	0	0
Case 6	33.2356	161	53	0	2	1	698	23.2667	124	4.13333	1	aucune	36.5	(25ème-50ème percentile)	1	1	1	1	1
Case 7	33.1233	158	52	1	2	1	409	13.6333	231	7.7	0	aucune	41.7	(25ème-50ème percentile)	1	1	1	0	1
Case 8	32.1	168	61	0	0	0	652	21.7333	450	15	1	aucune	39	(50ème-75ème percentile)	1	1	1	0	1
Case 9	33.1	159	56	1	0	0	845	28.1667	689	22.9667	0	aucune	38.5	(50ème-75ème percentile)	1	1	1	1	0
Case 10	35.9699	164	54	1	2	1	777	25.9	108	3.6	0	Diabète	40.3	(25ème-50ème percentile)	1	1	1	0	1
Case 11	30.2932	164	65	1	1	0	442	14.7333	643	21.4333	1	MAP	28.6	(50ème-75ème percentile)	0	1	0	0	1
Case 12	34.9178	165	59	0	1	0	734	24.4667	232	7.73333	0	PV+ StreptoB / MAP	40	(50ème-75ème percentile)	1	2	1	0	0
Case 13	35.1753	175	60	0	1	0	455	15.1667	182	6.06667	0	PV+ StreptoB	37.6	(25ème-50ème percentile)	1	1	1	1	1
Case 14	38.9452	158	58	0	1	0	291	9.7	378	12.6	1	aucune	41.1	(10ème-25ème percentile)	0	1	0	0	0
Case 15	26.9068	174	68	0	1	0	157	5.23333	646	21.5333	0	RPM	34	(50ème-75ème percentile)	1	2	1	0	2
Case 16	38.0164	159	63	0	1	0	839	27.9667	407	13.5667	0	HTA (plus de 14/9)isolée	38.3	(5ème-10ème percentile)	1	2	1	0	2
Case 17	33.3205	168	57	1	3	1	405	13.5	351	11.7	0	aucune	39.4	(50ème-75ème percentile)	1	2	0	0	1
Case 18	35.4877	171	55	0	1	0	756	25.2	550	18.3333	0	aucune	38.3	(50ème-75ème percentile)	1	2	1	0	2
Case 19	28.9041	176	61	1	1	0	528	17.6	95	3.16667	0	aucune	38.4	(10ème-25ème percentile)	1	2	1	0	1
Case 20	35.2822	165	58	1	1	0	381	12.7	180	6	0	aucune	39.1	(10ème-25ème percentile)	1	2	0	0	0
Case 21	37.5123	174	73	0	2	0	1038	34.6	180	6	1	Diabète	41.3	(>95ème percentile)	1	2	1	0	1
